# Supplementary material for: A new species of Sarcophaga (Pandelleisca) (Diptera, Sarcophagidae) from Turkey
Source: Zookeys. 2020 Jun 1;937:129–38. doi: 10.3897/zookeys.937.50759 (PMC7280315; doi:10.3897/zookeys.937.50759)
Supplement: XML Treatment for Sarcophaga (Pandelleisca) mersinensis [file zookeys.937.50759-treatment1.xml]

<!DOCTYPE tp:taxon-treatment
  PUBLIC "-//TaxonX//DTD Taxonomic Treatment Publishing DTD v0 20100105//EN" "tax-treatment-NSO.dtd">
<tp:taxon-treatment xmlns:tp="http://www.plazi.org/taxpub"><tp:treatment-meta><kwd-group><label>Taxon classification</label><kwd><named-content xmlns:xlink="http://www.w3.org/1999/xlink" content-type="kingdom">Animalia</named-content></kwd><kwd><named-content xmlns:xlink="http://www.w3.org/1999/xlink" content-type="order">Diptera</named-content></kwd><kwd><named-content xmlns:xlink="http://www.w3.org/1999/xlink" content-type="family">Sarcophagidae</named-content></kwd></kwd-group><mixed-citation publication-type="journal"><person-group><name><surname>Pekbey</surname><given-names>Gamze</given-names></name></person-group><article-title>A new species of <italic><tp:taxon-name><tp:taxon-name-part taxon-name-part-type="genus" reg="Sarcophaga">Sarcophaga</tp:taxon-name-part></tp:taxon-name></italic> (<italic><tp:taxon-name><tp:taxon-name-part taxon-name-part-type="genus" reg="Sarcophaga"/><tp:taxon-name-part taxon-name-part-type="subgenus" reg="Pandelleisca">Pandelleisca</tp:taxon-name-part></tp:taxon-name></italic>) (<tp:taxon-name><tp:taxon-name-part taxon-name-part-type="order">Diptera</tp:taxon-name-part></tp:taxon-name>, <tp:taxon-name><tp:taxon-name-part taxon-name-part-type="family">Sarcophagidae</tp:taxon-name-part></tp:taxon-name>) from Turkey</article-title><source>Zookeys</source><day>01</day><month>6</month><year>2020</year><volume>937</volume><fpage>129</fpage><lpage>138</lpage><pub-id pub-id-type="doi">10.3897/zookeys.937.50759</pub-id></mixed-citation></tp:treatment-meta><tp:nomenclature><tp:taxon-name><object-id xmlns:xlink="http://www.w3.org/1999/xlink" content-type="arpha" xlink:type="simple">1736C6B6-E816-5E24-87F6-D9AD463A4187</object-id>
            <tp:taxon-name-part taxon-name-part-type="genus" reg="Sarcophaga">Sarcophaga</tp:taxon-name-part> (<tp:taxon-name-part taxon-name-part-type="subgenus" reg="Pandelleisca">Pandelleisca</tp:taxon-name-part>) <tp:taxon-name-part taxon-name-part-type="species" reg="mersinensis">mersinensis</tp:taxon-name-part><object-id xmlns:xlink="http://www.w3.org/1999/xlink" content-type="zoobank" xlink:type="simple">http://zoobank.org/31EF981D-0E7D-459D-98F7-F4D6815DABC3</object-id></tp:taxon-name><tp:taxon-status xmlns:xlink="http://www.w3.org/1999/xlink" xlink:type="simple">sp. nov.</tp:taxon-status><xref ref-type="fig" rid="F1">Figures 1</xref><xref ref-type="fig" rid="F2">, 2</xref><xref ref-type="fig" rid="F3">, 3</xref></tp:nomenclature><tp:treatment-sec sec-type="type material" id="SECID0EMLAC"><title>Type material.</title><p><bold><italic>Holotype</italic></bold>: ♂, TR// Mersin province [southern Turkey], Mezitli district, 1.2 km NE Kuzucu village, 608 m, <named-content xmlns:xlink="http://www.w3.org/1999/xlink" content-type="dwc:verbatimCoordinates" xlink:type="simple"><named-content content-type="geo-json" specific-use="{&#34;type&#34;:&#34;Point&#34;,&#34;coordinates&#34;:[34.423333,36.842222]}" id="NCID0E1LAC" xlink:type="simple">36°50'32"N, 34°25'24"E</named-content></named-content>, 07.VII.2017, Leg. G. Bakır [printed on white paper] // Holotype ♂ <tp:taxon-name><tp:taxon-name-part taxon-name-part-type="genus" reg="Sarcophaga">Sarcophaga</tp:taxon-name-part> (<tp:taxon-name-part taxon-name-part-type="subgenus" reg="Pandelleisca">Pandelleisca</tp:taxon-name-part>) <tp:taxon-name-part taxon-name-part-type="species" reg="mersinensis">mersinensis</tp:taxon-name-part></tp:taxon-name>, Det. Pekbey, 2020 [printed on red paper]. <bold><italic>Paratype</italic></bold>: ♂, TR// Mersin province [southern Turkey], Erdemli district, Kösbucağı village, 542 m, <named-content xmlns:xlink="http://www.w3.org/1999/xlink" content-type="dwc:verbatimCoordinates" xlink:type="simple"><named-content content-type="geo-json" specific-use="{&#34;type&#34;:&#34;Point&#34;,&#34;coordinates&#34;:[34.243611,36.682778]}" id="NCID0ETMAC" xlink:type="simple">36°40'58"N, 34°14'37"E</named-content></named-content>, 11.VII.2013, Leg. C. Metin [printed on white paper]. <tp:taxon-name><tp:taxon-name-part taxon-name-part-type="genus" reg="Sarcophaga">Sarcophaga</tp:taxon-name-part> (<tp:taxon-name-part taxon-name-part-type="subgenus" reg="Pandelleisca">Pandelleisca</tp:taxon-name-part>) <tp:taxon-name-part taxon-name-part-type="species" reg="mersinensis">mersinensis</tp:taxon-name-part></tp:taxon-name>, Det. Pekbey, 2020 [printed on red paper].</p></tp:treatment-sec><tp:treatment-sec sec-type="Differential diagnosis" id="SECID0EGNAC"><title>Differential diagnosis.</title><p><tp:taxon-name><tp:taxon-name-part taxon-name-part-type="genus" reg="Sarcophaga">Sarcophaga</tp:taxon-name-part> (<tp:taxon-name-part taxon-name-part-type="subgenus" reg="Pandelleisca">Pandelleisca</tp:taxon-name-part>) <tp:taxon-name-part taxon-name-part-type="species" reg="mersinensis">mersinensis</tp:taxon-name-part></tp:taxon-name> sp. nov. is similar to the East Mediterranean species <tp:taxon-name><tp:taxon-name-part taxon-name-part-type="genus" reg="Sarcophaga">S.</tp:taxon-name-part> (<tp:taxon-name-part taxon-name-part-type="subgenus" reg="Pandelleisca">P.</tp:taxon-name-part>) <tp:taxon-name-part taxon-name-part-type="species" reg="theodori">theodori</tp:taxon-name-part></tp:taxon-name> (Lehrer, 1998) and <italic><tp:taxon-name><tp:taxon-name-part taxon-name-part-type="genus" reg="Sarcophaga">S.</tp:taxon-name-part></tp:taxon-name></italic> (<italic><tp:taxon-name><tp:taxon-name-part taxon-name-part-type="subgenus" reg="Pandelleisca">P.</tp:taxon-name-part></tp:taxon-name></italic>) <italic><tp:taxon-name><tp:taxon-name-part taxon-name-part-type="genus" reg="Sarcophaga"/><tp:taxon-name-part taxon-name-part-type="species" reg="baudeti">baudeti</tp:taxon-name-part></tp:taxon-name></italic> (Lehrer, 1998). It is distinguished from <italic><tp:taxon-name><tp:taxon-name-part taxon-name-part-type="genus" reg="Sarcophaga">S.</tp:taxon-name-part></tp:taxon-name></italic>﻿ (<italic><tp:taxon-name><tp:taxon-name-part taxon-name-part-type="subgenus" reg="Pandelleisca">P.</tp:taxon-name-part></tp:taxon-name></italic>﻿) <italic><tp:taxon-name><tp:taxon-name-part taxon-name-part-type="genus" reg="Sarcophaga"/><tp:taxon-name-part taxon-name-part-type="species" reg="baudeti">baudeti</tp:taxon-name-part></tp:taxon-name></italic> by having a brown epandrium (Fig. <xref ref-type="fig" rid="F1">1E</xref>), and it differs from <italic><tp:taxon-name><tp:taxon-name-part taxon-name-part-type="genus" reg="Sarcophaga">S.</tp:taxon-name-part></tp:taxon-name></italic>﻿ (<italic><tp:taxon-name><tp:taxon-name-part taxon-name-part-type="subgenus" reg="Pandelleisca">P.</tp:taxon-name-part></tp:taxon-name></italic>) <italic><tp:taxon-name><tp:taxon-name-part taxon-name-part-type="genus" reg="Sarcophaga"/><tp:taxon-name-part taxon-name-part-type="species" reg="theodori">theodori</tp:taxon-name-part></tp:taxon-name></italic> by the following features of the male terminalia: in <italic><tp:taxon-name><tp:taxon-name-part taxon-name-part-type="genus" reg="Sarcophaga">S.</tp:taxon-name-part></tp:taxon-name></italic>﻿ (<italic><tp:taxon-name><tp:taxon-name-part taxon-name-part-type="subgenus" reg="Pandelleisca">P.</tp:taxon-name-part></tp:taxon-name></italic>﻿) <italic><tp:taxon-name><tp:taxon-name-part taxon-name-part-type="genus" reg="Sarcophaga"/><tp:taxon-name-part taxon-name-part-type="species" reg="mersinensis">mersinensis</tp:taxon-name-part></tp:taxon-name></italic> the harpes are subtriangular in lateral view, poorly sclerotized and very small (Figs <xref ref-type="fig" rid="F1">1F, G, I</xref>; <xref ref-type="fig" rid="F3">3A, B</xref>) that they can be easily overlooked due to shrinkage and overlapping by the long and broad ventral projections of the phallus in dry genitalia (Fig. <xref ref-type="fig" rid="F2">2A, B</xref>). In macerated specimens, the harpes lie anteroventrally from the base of the lateral styli but never reach beyond these (Fig. <xref ref-type="fig" rid="F1">1F, G, I</xref>). The superior vesical lobe extends to a long and pointed end. The lateral styli are flattened and serrated along the entire ventral margin. Surstyli are narrow and rounded distally (Figs <xref ref-type="fig" rid="F1">1F–I</xref>; <xref ref-type="fig" rid="F2">2A–D</xref>; <xref ref-type="fig" rid="F3">3A, B</xref>). Cercal prongs are blackish (Fig. <xref ref-type="fig" rid="F1">1C, D</xref>). Postgonites show a pair of bristles just distal to the middle on ventral surface (Figs <xref ref-type="fig" rid="F1">1E</xref>, <xref ref-type="fig" rid="F2">2A</xref>).</p><fig id="F1" position="float" orientation="portrait"><object-id xmlns:xlink="http://www.w3.org/1999/xlink" content-type="doi" xlink:type="simple">10.3897/zookeys.937.50759.figure1</object-id><object-id xmlns:xlink="http://www.w3.org/1999/xlink" content-type="arpha" xlink:type="simple">4CB32460-2333-5A8B-9985-0D38574BD2CF</object-id><label>Figure 1.</label><caption><p><tp:taxon-name><tp:taxon-name-part taxon-name-part-type="genus" reg="Sarcophaga">Sarcophaga</tp:taxon-name-part> (<tp:taxon-name-part taxon-name-part-type="subgenus" reg="Pandelleisca">Pandelleisca</tp:taxon-name-part>) <tp:taxon-name-part taxon-name-part-type="species" reg="mersinensis">mersinensis</tp:taxon-name-part></tp:taxon-name> sp. nov., male holotype <bold>A</bold> head, left lateral view <bold>B</bold> wing, ventral view <bold>C</bold> cerci and surstyli, dorsal view <bold>D</bold> cerci and surstyli, right lateral view <bold>E</bold> terminalia, right lateral view in glycerine <bold>F</bold> distiphallus, right lateral view in glycerine <bold>G</bold> distiphallus, right lateroventral view <bold>H</bold> distiphallus, dorsal view flipped vertically <bold>I</bold> distiphallus, right laterodorsal view flipped vertically. Abbreviations: c, cerci; ep, epandrium; h, harpes; iv, inferior vesical lobe; ja, lateral juxtal arms; jm, medial part of juxta; m; membrane; po, postgonite; pp, paraphallus; pr, pregonite; s, styli; su, surstyli; sv, superior vesical lobe.</p></caption><graphic xmlns:xlink="http://www.w3.org/1999/xlink" xlink:href="zookeys-937-129-g001.jpg" position="float" orientation="portrait" xlink:type="simple" id="oo_416437.jpg"><uri content-type="original_file" xlink:type="simple">https://binary.pensoft.net/fig/416437</uri></graphic></fig></tp:treatment-sec><tp:treatment-sec sec-type="description" id="SECID0ETDAE"><title>Description.</title><p><bold>Male.</bold> Body length 10.7–11.2 mm (without terminal extension).</p><p><bold><italic>Head.</italic></bold> Black with golden microtomentum and the eye 0.38 times as wide as head in dorsal view. Inner vertical seta long and strong, outer vertical and proclinate orbital seta indistinct. Reclinate orbital seta well developed. Eye bare. Postocular seta black, arranged in two rows on each side of occiput. Frons apically protruding and at its narrowest point 0.68 times as wide as an eye in dorsal view. Frontal vitta black, slightly widening to antennal insertion, 0.48 times as wide as frons. Frontal bristles 11 or12 pairs, not descending below of the midline of pedicel. Parafacial plate black with golden microtomentum, with a row of fine and black setulae in lower half near eye margin. Parafacial at its narrowest point 0.42 times as wide as an eye at maximum eye width in lateral view. Gena black with golden-silvery microtomentum, anterior half covered with black seta, post genal seta pale. Gena in profile 0.36 times as high as the height of an eye. Genal dilation distinct, brownish black. Vibrissa well developed. Facial ridge with a few decumbent setulae above vibrissa. Antenna brownish black, pedicel with a reddish-brown tinge on the distal part. Postpedicel 2.76 times longer than pedicel. Arista light brown, 2/3 plumose, slightly thickened on basal part. Prementum and palpus dark brown, 2.2 times longer than wide (Fig. <xref ref-type="fig" rid="F1">1A</xref>).</p><p><bold><italic>Thorax.</italic></bold> Black with silver microtomentum with three black longitudinal stripes. Anterior stigma brown, posterior one bright yellow. Propleuron bare. Prosternum and postalar wall setulose. Acrostichals 0+1, dorsocentrals 4+4, presutural and first two postsuturals short and reduced, intra-alars 1+2, presutural 1, supra-alars 3–4, humerals 3, posthumerals 2, notopleurals 4 (2 primary + 2 subprimary), katepisternals 2 + 1; scutellum with two pairs of subapical setae, one pair of basal and one pair of discal setae.</p><p><bold><italic>Legs</italic></bold> black. Fore tibia with three anterodorsal and one posteroventral seta. Mid femur with scarce and short ctenidium. Mid tibia with two or three anterodorsal, one anteroventral, and three or four posteroventral setae. Hind tibia with a row of hair-like setae on posteroventral and ventral surface, with two strong anterodorsal setae, 1 anteroventral and one posterodorsal.</p><p><bold><italic>Wing</italic>.</bold> Hyaline. Epaulet black. Basicosta bright yellow. Costal spine absent. Vein R<sub>1</sub> bare. Vein R<sub>4+5</sub> dorsally with short and black setulae at base. Distal part of M curved at a right angle. Second costal section 1.44 times as long as fourth costal section. Cell r<sub>4+5</sub> open at wing margin. Haltere brown. Lower calypter yellowish white (Fig. <xref ref-type="fig" rid="F1">1B</xref>).</p><p><bold><italic>Abdomen</italic></bold>. Black with silvery microtomentum with small checkerboard patterns changing with the incidence of light. Syntergite I+II and tergite III without median marginals. Tergite IV with a pair of median marginals. Tergite V with a complete row of marginal setae.</p><p><bold><italic>Terminalia.</italic></bold> Sternite 5 V-shaped, elongated and slightly indented medially at base; arms of sternite 5 flattened with a median expansion with a bunch of short and stout setulae proximally along the inner margin of each arm (Fig. <xref ref-type="fig" rid="F3">3C</xref>). Syntergosternite 7+8 brownish and subrectangular, without marginal setae. Epandrium brown with irregular fine and long setulae (Fig. <xref ref-type="fig" rid="F1">1E</xref>). Base and body of cerci brown and setose, dilated in the midline posteriorly (Fig. <xref ref-type="fig" rid="F1">1C</xref>). Cercal prongs dark, bare on ca 2/3 of dorsal surface, nearly straight with the exception of a median protuberance ventrally, descending to the middle, slightly curved and terminated with a more or less pointed apex in lateral view (Fig. <xref ref-type="fig" rid="F1">1C, D</xref>). Surstyli brown, elongated, rounded distally, and covered with long black setae (Figs <xref ref-type="fig" rid="F1">1C, D</xref>; <xref ref-type="fig" rid="F3">3D</xref>). Gonites dark brown; pregonite long and compressed with a slight convex curve of the ventral surface and a pointed tip; postgonite short and robust, hook shaped with two median bristles ventrally (Figs <xref ref-type="fig" rid="F1">1E</xref>; <xref ref-type="fig" rid="F2">2A</xref>). Phallus brown; basiphallus nearly 1/2 length of phallus and with an articulated connection to paraphallus. Paraphallus and juxtal plate well sclerotized; median part of juxta long and blade-like, bent in a right angle apico-ventrally. Lateral arms of juxta narrow, bipartite and nearly 0.50 times as long as distiphallus; basal projection of juxtal arm short and spur-shaped, distal projection long and sharply upturned at the end with a right angle and asymmetrically forked at the tip (i.e., at the bend). Lateral styli long and slender, extended beyond 2/3 the length of the lateral juxtal arms and serrated throughout the ventral surface (Figs <xref ref-type="fig" rid="F1">1F–I</xref>; <xref ref-type="fig" rid="F2">2A–D</xref>; <xref ref-type="fig" rid="F3">3A, B</xref>). Harpes membranous, small, and subtriangular in lateral view, not reaching beyond half-way along the lateral styli and only visible in macerated terminalia (Figs <xref ref-type="fig" rid="F1">1F–I</xref>; <xref ref-type="fig" rid="F3">3A, B</xref>). Vesica bilobed. The superior lobe leaf-like, compressed, greatly enlarged, inferior lobe short and narrow. Each lobe sharply pointed at the tip (Figs <xref ref-type="fig" rid="F1">1F–I</xref>; <xref ref-type="fig" rid="F2">2A–D</xref>; <xref ref-type="fig" rid="F3">3A, B</xref>).</p><p><bold>Female.</bold> Unknown</p><fig id="F2" position="float" orientation="portrait"><object-id xmlns:xlink="http://www.w3.org/1999/xlink" content-type="doi" xlink:type="simple">10.3897/zookeys.937.50759.figure2</object-id><object-id xmlns:xlink="http://www.w3.org/1999/xlink" content-type="arpha" xlink:type="simple">05053EEC-7BCC-53AB-9AA2-E1F78A8B96C4</object-id><label>Figure 2.</label><caption><p><abbrev xmlns:xlink="http://www.w3.org/1999/xlink" xlink:title="scanning electron microscope" id="ABBRID0E6HAE" xlink:type="simple">SEM</abbrev> microphotography of <tp:taxon-name><tp:taxon-name-part taxon-name-part-type="genus" reg="Sarcophaga">Sarcophaga</tp:taxon-name-part> (<tp:taxon-name-part taxon-name-part-type="subgenus" reg="Pandelleisca">Pandelleisca</tp:taxon-name-part>) <tp:taxon-name-part taxon-name-part-type="species" reg="mersinensis">mersinensis</tp:taxon-name-part></tp:taxon-name> sp. nov. terminalia, male paratype <bold>A</bold> habitus of phallus and gonites, right lateral view <bold>B</bold> distiphallus, right lateral view flipped horizontally <bold>C</bold> distiphallus frontolateral view <bold>D</bold> apical part of distiphallus. Abbreviations: h, harpes; iv, inferior vesical lobe; ja, lateral juxtal arms; jm, medial part of juxta; m; membrane; po, postgonite; pp, paraphallus; pr, pregonite; s, styli; sv, superior vesical lobe.</p></caption><graphic xmlns:xlink="http://www.w3.org/1999/xlink" xlink:href="zookeys-937-129-g002.jpg" position="float" orientation="portrait" xlink:type="simple" id="oo_416438.jpg"><uri content-type="original_file" xlink:type="simple">https://binary.pensoft.net/fig/416438</uri></graphic></fig></tp:treatment-sec><tp:treatment-sec sec-type="biology" id="SECID0E5IAE"><title>Biology.</title><p>Unknown</p></tp:treatment-sec><tp:treatment-sec sec-type="distribution" id="SECID0EDJAE"><title>Distribution.</title><p>Palaearctic – Turkey (Mediterranean region of Anatolia, Mersin).</p></tp:treatment-sec><tp:treatment-sec sec-type="etymology" id="SECID0EIJAE"><title>Etymology.</title><p>The species epithet is derived from Mersin Province situated in the Mediterranean region of Turkey, where the type series was collected.</p><fig id="F3" position="float" orientation="portrait"><object-id xmlns:xlink="http://www.w3.org/1999/xlink" content-type="doi" xlink:type="simple">10.3897/zookeys.937.50759.figure3</object-id><object-id xmlns:xlink="http://www.w3.org/1999/xlink" content-type="arpha" xlink:type="simple">18A7026B-0646-58B9-B0DA-0D9BC831F828</object-id><label>Figure 3.</label><caption><p><tp:taxon-name><tp:taxon-name-part taxon-name-part-type="genus" reg="Sarcophaga">Sarcophaga</tp:taxon-name-part> (<tp:taxon-name-part taxon-name-part-type="subgenus" reg="Pandelleisca">Pandelleisca</tp:taxon-name-part>) <tp:taxon-name-part taxon-name-part-type="species" reg="mersinensis">mersinensis</tp:taxon-name-part></tp:taxon-name> sp. nov., male, holotype <bold>A</bold> distiphallus, right lateral view in macerated terminalia <bold>B</bold> distiphallus, ventral view in macerated terminalia <bold>C</bold> ST5, frontal view <bold>D</bold> cerci and surstyli, right lateral view. Abbreviations: h, harpes; iv, inferior vesical lobe; ja, lateral juxtal arms; jm, medial part of juxta; m; membrane; pp, paraphallus; s, styli; ST5, sternite 5; sv, superior vesical lobe.</p></caption><graphic xmlns:xlink="http://www.w3.org/1999/xlink" xlink:href="zookeys-937-129-g003.jpg" position="float" orientation="portrait" xlink:type="simple" id="oo_416439.jpg"><uri content-type="original_file" xlink:type="simple">https://binary.pensoft.net/fig/416439</uri></graphic></fig></tp:treatment-sec></tp:taxon-treatment>
